# Supplementary material for: Development and validation a methodology model for traditional Chinese medicine good practice recommendation: an exploratory sequential mixed methods study
Source: Front Pharmacol. 2025 Jan 31;16:1501634. doi: 10.3389/fphar.2025.1501634 (PMC11825458; doi:10.3389/fphar.2025.1501634)
Supplement: Supplementary file 1 [file Table2.xlsx]

## Sheet: Sheet1
Testing Guidelines	Themes Number of Coding Guidelines	Number of Common Themes with Coding Guidelines	New Emerging Themes Number	Total Number of Themes Emerged	Sub-themes Number of Coding Guidelines	Number of Common Sub-themes with Coding Guidelines	New Emerging Sub-themes Number	Total Number of Sub-themes Emerged
Testing Guideline 1	3	3	0	3	10	6	0	10
Testing Guideline 2	3	3	0	3	10	8	0	10
Testing Guideline 3	3	2	0	3	10	2	0	10
Testing Guideline 4	3	2	0	3	10	4	0	10
Testing Guideline 5	3	3	0	3	10	6	0	10
Testing Guideline 6	3	2	0	3	10	4	0	10
Testing Guideline 7	3	3	0	3	10	7	0	10
Testing Guideline 8	3	3	0	3	10	7	0	10
Testing Guideline 9	3	2	0	3	10	5	0	10
Testing Guideline 10	3	2	0	3	10	3	0	10
Testing Guideline 11	3	3	0	3	10	9	0	10
Testing Guideline 12	3	2	0	3	10	6	0	10
Testing Guideline 13	3	2	0	3	10	5	0	10
Testing Guideline 14	3	3	0	3	10	8	0	10
Testing Guideline 15	3	3	0	3	10	5	0	10
Testing Guideline 16	3	3	0	3	10	8	0	10
Testing Guideline 17	3	3	0	3	10	5	0	10
Testing Guideline 18	3	3	0	3	10	8	0	10
Testing Guideline 19	3	3	0	3	10	8	0	10
Testing Guideline 20	3	3	0	3	10	8	0	10
Testing Guideline 21	3	3	0	3	10	8	0	10
Testing Guideline 22	3	3	0	3	10	8	0	10
Testing Guideline 23	3	3	0	3	10	7	0	10
Testing Guideline 24	3	2	0	3	10	4	0	10
Testing Guideline 25	3	3	0	3	10	8	0	10
Testing Guideline 26	3	3	0	3	10	8	0	10
Testing Guideline 27	3	3	0	3	10	8	0	10
Testing Guideline 28	3	3	0	3	10	8	0	10
Testing Guideline 29	3	3	0	3	10	8	0	10
Testing Guideline 30	3	2	0	3	10	4	0	10
Testing Guideline 31	3	3	0	3	10	8	0	10
Testing Guideline 32	3	3	0	3	10	8	0	10
Testing Guideline 33	3	2	0	3	10	4	0	10
Testing Guideline 34	3	2	0	3	10	4	0	10
Testing Guideline 35	3	2	0	3	10	4	0	10
Testing Guideline 36	3	2	0	3	10	4	0	10
Testing Guideline 37	3	2	0	3	10	4	0	10
Testing Guideline 38	3	2	0	3	10	4	0	10
Testing Guideline 39	3	2	0	3	10	5	0	10
Testing Guideline 40	3	2	0	3	10	5	0	10
Testing Guideline 41	3	2	0	3	10	5	0	10
Testing Guideline 42	3	2	0	3	10	5	0	10
Testing Guideline 43	3	2	0	3	10	4	0	10
Testing Guideline 44	3	1	0	3	10	3	0	10
Testing Guideline 45	3	1	0	3	10	3	0	10
Testing Guideline 46	3	2	0	3	10	4	0	10
Testing Guideline 47	3	2	0	3	10	4	0	10
Testing Guideline 48	3	2	0	3	10	4	0	10
Testing Guideline 49	3	3	0	3	10	8	0	10
Testing Guideline 50	3	2	0	3	10	5	0	10
Testing Guideline 51	3	3	0	3	10	5	0	10
Testing Guideline 52	3	3	0	3	10	8	0	10
Testing Guideline 53	3	3	0	3	10	7	0	10
Testing Guideline 54	3	3	0	3	10	6	0	10
Testing Guideline 55	3	3	0	3	10	8	0	10
Testing Guideline 56	3	3	0	3	10	8	0	10
Testing Guideline 57	3	3	0	3	10	7	0	10
Testing Guideline 58	3	3	0	3	10	8	0	10
Testing Guideline 59	3	3	0	3	10	9	0	10
Testing Guideline 60	3	3	0	3	10	8	0	10
Testing Guideline 61	3	3	0	3	10	7	0	10
Testing Guideline 62	3	3	0	3	10	6	0	10
Testing Guideline 63	3	3	0	3	10	7	0	10
Testing Guideline 64	3	2	0	3	10	5	0	10
Testing Guideline 65	3	2	0	3	10	5	0	10
Testing Guideline 66	3	2	0	3	10	5	0	10
Testing Guideline 67	3	3	0	3	10	8	0	10
Testing Guideline 68	3	3	0	3	10	8	0	10
Testing Guideline 69	3	3	0	3	10	7	0	10
Testing Guideline 70	3	3	0	3	10	8	0	10
Testing Guideline 71	3	2	0	3	10	4	0	10
Testing Guideline 72	3	2	0	3	10	5	0	10
Testing Guideline 73	3	3	0	3	10	8	0	10
Testing Guideline 74	3	2	0	3	10	5	0	10
Testing Guideline 75	3	3	0	3	10	9	0	10
Testing Guideline 76	3	3	0	3	10	7	0	10
Testing Guideline 77	3	3	0	3	10	5	0	10
Testing Guideline 78	3	3	0	3	10	7	0	10
Testing Guideline 79	3	2	0	3	10	6	0	10
Testing Guideline 80	3	3	0	3	10	7	0	10
Testing Guideline 81	3	3	0	3	10	6	0	10
Testing Guideline 82	3	3	0	3	10	6	0	10
Testing Guideline 83	3	3	0	3	10	8	0	10
Testing Guideline 84	3	2	0	3	10	5	0	10
Testing Guideline 85	3	2	0	3	10	5	0	10
Testing Guideline 86	3	3	0	3	10	9	0	10
Testing Guideline 87	3	3	0	3	10	8	0	10
Testing Guideline 88	3	3	0	3	10	8	0	10
Testing Guideline 89	3	3	0	3	10	8	0	10
Testing Guideline 90	3	3	0	3	10	7	0	10
Testing Guideline 91	3	2	0	3	10	4	0	10
Testing Guideline 92	3	3	0	3	10	7	0	10
Testing Guideline 93	3	3	0	3	10	7	0	10
Testing Guideline 94	3	3	0	3	10	7	0	10
Testing Guideline 95	3	3	0	3	10	8	0	10
Total			0				0
